# Supplementary material for: Physiological, biochemical, and metabolic changes in diploid and triploid watermelon leaves during flooding
Source: Front Plant Sci. 2023 Mar 9;14:1108795. doi: 10.3389/fpls.2023.1108795 (PMC10033695; doi:10.3389/fpls.2023.1108795)
Supplement: Supplementary file 3 [file Table_3.xlsx]

## Sheet: Sheet1
Gene name	Gene ID	Primer sequence
Actin 7	Cla97C04G074880	F:5’-GGAAGCTGCCGGTATTCATG-3’
		R:5’-ACCTCCAATCCACACACTGT-3’
WmACS7	Cla97C03G066110	F:5’-TTGAAGGACTACGAACCGCT-3’
		R:5’-AACAAACCCTGAACCAACCG-3’
ZmACOC	Cla97C09G164680	F:5’-GGATGGCTCTGCAACGAATT-3’
		R:5’-CCTCCAAAACCATGCACCAA-3’
